# Supplementary material for: A Longer Tpeak-Tend Interval Is Associated with a Higher Risk of Death: A Meta-Analysis
Source: J Clin Med. 2023 Jan 28;12(3):992. doi: 10.3390/jcm12030992 (PMC9917475; doi:10.3390/jcm12030992)
Supplement: Supplementary file 1 [file jcm-12-00992-s001.zip]

Archive with 1 entries (1 files):
- jcm-2125554-supplementary.pdf
